# Supplementary material for: Olfactory training enhances semantic verbal fluency in healthy older adults, but only for individuals with low baseline performance
Source: Chem Senses. 2025 Sep 5;50:bjaf032. doi: 10.1093/chemse/bjaf032 (PMC12510804; doi:10.1093/chemse/bjaf032)
Supplement: bjaf032_Supplementary_Data [file bjaf032_supplementary_data.zip]

Archive with 3 entries (3 files):
- data_R.xlsx
- OT vf code_MP.R
- Supplementary Material.docx
