# Supplementary material for: Olfactory training enhances semantic verbal fluency in healthy older adults, but only for individuals with low baseline performance
Source: Chem Senses. 2025 Sep 5;50:bjaf032. doi: 10.1093/chemse/bjaf032 (PMC12510804; doi:10.1093/chemse/bjaf032)
Supplement: bjaf032_Supplementary_Data [file bjaf032_supplementary_data.zip › data_R.xlsx]

## Sheet: Arkusz1
ID	AGE_0A_1OA	GROUP_1OT_0P	Date of birth	date of study	age_years	SEX_0M1K	Verbal_fluency_PRE	VF_version	Digit_span_PRE	DS_version	Training_compliance_mobile app derived	Training_compliance_app_or_diary	Training_completed_correct_1yes_0no	Verbal_fluency_POST	VF_version_POST	Digit_span_POST	DS_version_POST
DE01	0	1	1994	2022	28	0	9	fragrance	4	B	30.34	30.34	0	17	fragrance	5	A
DE02	0	1	1995	2022	27	1	41	grocery	6	B	48.48	48.48	0	36	grocery	5	A
DE03	0	1	1984	2022	38	1	11	fragrance	4	A	93.33	93.33	1	11	fragrance	3	B
DE04	0	1	1992	2022	30	0	32	grocery	6	B	33.89	33.89	0	26	grocery	4	A
DE05	0	1	1988	2022	34	1	35	grocery	4	B	54.49	54.49	1	28	grocery	4	A
DE06	0	1	1996	2022	26	1	27	grocery	2	B	85	85	1	44	grocery	3	A
DE07	0	1	1991	2022	31	1	15	fragrance	2	A	61.49	61.49	1	17	fragrance	2	B
DE08	0	1	1992	2022	30	1	26	grocery	4	B	69.66	69.66	1	36	grocery	3	A
DE09	0	1	1997	2022	25	1	19	fragrance	3	B	57.63	57.63	1	25	fragrance	3	A
DE10	0	1	1995	2022	27	1	27	fragrance	5	B	6.11		0
DE11	0	1	1997	2022	25	1	21	fragrance	4	A	86.83	86.83	1	11	fragrance	5	B
DE12	0	1	1998	2022	24	1	41	grocery	4	A	59.52	59.52	1	25	grocery	3	B
DE13	0	1	1994	2022	28	1	23	fragrance	7	A	88.07	88.07	1	20	fragrance	5	B
DE14	0	1	1992	2022	30	0	34	grocery	4	A	92.09	92.09	1	40	grocery	6	b
DE15	0	1	1996	2022	26	0	27	grocery	5	B	38.86	38.86	0	31	grocery	4	A
DE16	0	1	1997	2022	25	0	17	fragrance	3	A	86.03	86.03	1	25	fragrance	2	b
DE17	0	1	1992	2022	30	1	22	fragrance	8	B	35.2	35.2	0
DE18	0	1	1994	2022	28	0	45	grocery	2	B	79.78	79.78	1	25	fragrance	2	B
DE19	0	1	1998	2022	24	1	20	fragrance	6	A	64.44	64.44	1	27	fragrance	5	B
DE20	0	1	1998	2022	24	2	18	grocery	5	B	34.44	34.44	0
DE21	0	1	1998	2022	24	1	38	grocery	3	B	86.67	86.67	1	22	grocery	3	A
DE22	0	1	1998	2022	24	1	29	fragrance	4	A	60.56	60.56	1	26	fragrance	5	b
DE23	0	1	1998	2022	24	1	10	fragrance	4	A	42.51	42.51	0
DE24	0	1	1998	2022	24	0	10	fragrance	7	A	36.42	36.42	0
DE25	0	1	1991	2022	31	1	30	grocery	5	A	38.33	38.33	0
DE26	0	1	1997	2022	25	0	27	fragrance	4	A	45	45	0
DE27	0	1	1994	2022	28	1	30	grocery	3	A	25.84	25.84	0
DE28	0	1	1996	2022	26	1	47	grocery	3	A	74.71	74.71	1	49	grocery	3	b
DE29	0	1	1997	2022	25	1	12	fragrance	5	A	86.39	86.39	1	12	fragrance	5	b
DE30	0	1	1996	2022	26	1	16	fragrance	4	A	98.33	98.33	1	31	fragrance	4	b
DE31	0	1	1995	2022	27	0	26	grocery	5	A	0.56	90	1	32	grocery	4	b
DE32	0	1	1994	2022	28	0	40	grocery	5	B	71.7	71.7	1	45	grocery	5	a
DE33	0	1	1993	2022	29	1	30	grocery	4	B	87.64	87.64	1	40	grocery	4	A
DE34	0	1	1997	2022	25	0	29	grocery	7	A	94.74	94.74	1	30	grocery	5	b
DE35	0	1	1998	2022	24	0	30	grocery	5	B	68.89	68.89	1	34	grocery	5	A
DE36	0	1	1997	2022	25	1	26	fragrance	4	A	64.74	64.74	1	24	fragrance	2	b
DE37	0	1	1995	2022	27	0	29	grocery	5	B	66.48	66.48	1	23	grocery	6	a
DE38	0	1	1996	2022	26	1	26	grocery	3	B	67.7	67.7	1	34	grocery	5	A
DE39	0	1	1990	2022	32	0	33	grocery	2	A	98.89	98.89	1	47	grocery	3	B
DE40	0	1	1995	2022	27	0	10	fragrance	2	B	94.44	94.44	1	29	fragrance	4	A
DE41	0	1	1998	2022	24	0	24	fragrance	6	B	71.26	71.26	1	27	fragrance	7	A
DE42	0	1	1997	2022	25	1	35	grocery	4	A	0	0	0
DE43	0	1	1993	2022	29	1	14	fragrance	6	A	0	0	0
DE44	0	1	1994	2022	28	0	49	grocery	6	A	89.7	89.7	1	46	grocery	5	B
DE45	0	1	1998	2022	24	1	32	grocery	4	A	88.82	88.82	1	35	grocery	5	B
DE46	0	1	1989	2022	33	0	13	fragrance	5	A	78.81	78.81	1	13	fragrance	5	B
DE47	0	1	1998	2022	24	0	41	grocery	6	A	90.56	90.56	1	40	grocery	5	B
DE48	0	1	1998	2022	24	0	38	grocery	5	B	76.51	76.51	1	31	grocery	4	A
DE49	0	1	1998	2022	24	1	26	grocery	4	B	48.33	48.33	0	34	grocery	3	A
DE50	0	1	1992	2022	30	1	19	fragrance	4	A	97.22	97.22	1	11	fragrance	5	B
DE51	0	1	1997	2022	25	0	16	fragrance	5	A	94.15	94.15	1	29	fragrance	5	B
DE52	0	1	1996	2022	26	0	19	fragrance	3	B	96.59	96.59	1	12	fragrance	5	A
DE53	0	1	1995	2022	27	0	15	fragrance	2	B	60	60	1	22	fragrance	4	A
DE54	0	1	1995	2022	27	0	24	grocery	5	A	64.07	64.07	1	25	grocery	3	B
DE55	0	1	1996	2022	26	0	13	fragrance	5	B	77.91	77.91	1	10	fragrance	3	A
DE56	0	1	1994	2022	28	0	10	fragrance	3	B	84.44	84.44	1	16	fragrance	3	A
DE57	0	1	1996	2022	26	1	33	grocery	4	B	82.64	82.64	1	33	grocery	4	A
DE58	0	1	1998	2022	24	0	26	grocery	3	B	90.56	90.56	1	34	grocery	4	A
DE59	0	1	1996	2022	26	0	31	grocery	6	b	83.89	83.89	1	45	grocery	7	A
DE60	0	1	1994	2022	28	0	33	fragrance	3	a	71.13	71.13	1	37	fragrance	3	B
DE61(DK48 on page)	0	1	1997	2022	25	0	24	fragrance	3	A	37.8	37.8	0	19	fragrance	5	B
DK01	0	0	1994	2022	28	0	29	grocery	4	B	37.22	37.22	0	41	grocery	3	A
DK02	0	0	1994	2022	28	1	11	fragrance	3	A	78.82	78.82	1	12	fragrance	3	B
DK03	0	0	1994	2022	28	1	15	fragrance	5	A	12.05		0
DK04	0	0	1993	2022	29	1	18	fragrance	3	A	74.62	74.62	1	13	fragrance	4	B
DK05	0	0	1993	2022	29	0	19	fragrance	4	A	0	75	0	20	fragrance	2	B
DK06	0	0	1994	2022	28	1	18	fragrance	3	B	63.92	63.92	1	23	fragrance	4	A
DK07	0	0	1994	2022	28	0	30	fragrance	5	A	58.89	58.89	1	29	fragrance	6	B
DK08	0	0	1996	2022	26	1	40	grocery	5	A	88.89	88.89	1	39	grocery	6	B
DK09	0	0	1994	2022	28	1	19	grocery	8	A	83.89	83.89	1	36	grocery	7	B
DK10	0	0	1994	2022	28	1	35	grocery	5	B	80	80	1	44	grocery	5	A
DK11	0	0	1995	2022	27	1	25	grocery	3	A	85.47	85.47	1	18	grocery	3	B
DK12	0	0	1998	2022	24	1	15	fragrance	4	A	86.52	86.52	1	18	fragrance	2	B
DK13	0	0	1994	2022	28	1	25	fragrance	4	A	61.67	61.67	1	29	fragrance	3	B
DK14	0	0	1995	2022	27	0	31	grocery	6	A	63.33	63.33	1	26	grocery	6	B
DK15	0	0	1995	2022	27	1	21	grocery	2	A	43.89	43.89	0	14	grocery	4	B
DK16	0	0	1995	2022	27	1	35	grocery	6	A	89.44	89.44	1	33	grocery	5	B
DK17	0	0	1994	2022	28	1	22	fragrance	3	B	81.66	81.66	1	27	fragrance	3	A
DK18	0	0	1994	2022	28	0	18	fragrance	6	B	80	80	1	13	fragrance	3	A
DK19	0	0	1998	2022	24	1	28	grocery	6	A	41.07	41.07	0	26	grocery	6	B
DK20	0	0	1997	2022	25	0	20	fragrance	5	B	52.69	52.69	1	14	fragrance	3	A
DK21	0	0	1997	2022	25	1	28	grocery	5	A	77.38	77.38	1	31	grocery	7	B
DK22	0	0	1994	2022	28	1	13	fragrance	3	B	93.57	93.57	1	16	fragrance	4	A
DK23	0	0	1998	2022	24	1	21	grocery	4	B	92.35	92.35	1	31	grocery	5	A
DK24	0	0	1997	2022	25	0	24	grocery	4	B	81.25	81.25	1	25	grocery	3	A
DK25	0	0	1998	2022	24	1	21	fragrance	3	B	15.56	15.56	0
DK26	0	0	1997	2022	25	1	30	grocery	4	B	81.41	81.41	1	35	grocery	5	A
DK27	0	0	1996	2022	26	0	10	fragrance	3	B	47.85	47.85	0	13	fragrance	5	A
DK28	0	0	1994	2022	28	1	16	grocery	5	B	9.7		0
DK29	0	0	1997	2022	25	0	22	fragrance	3	B	32.95	32.95	0	19	fragrance	5	A
DK30	0	0	1998	2022	24	1	24	grocery	4	B	37.79	37.79	0	31	grocery	5	B
DK31	0	0	1992	2022	30	1	11	grocery	5	A	93.89	93.89	1	14	grocery	5	B
DK32	0	0	1998	2022	24	1	22	fragrance	4	B	10.56		0
DK33	0	0	1997	2022	25	1	21	fragrance	3	A	98.82	98.82	1	12	fragrance	4	B
DK34	0	0	1991	2022	31	0	13	fragrance	4	B	90.12	90.12	1	18	fragrance	3	A
DK35	0	0	1996	2022	26	1	26	grocery	3	A	88.05	88.05	1	12	fragrance	3	B
DK36	0	0	1994	2022	28	1	29	fragrance	6	B	88.2	88.2	1	22	fragrance	3	A
DK37	0	0	1998	2022	24	0	29	fragrance	6	B	30.3		0	20	fragrance	7	A
DK38	0	0	1998	2022	24	0	37	grocery	6	A	53.71	53.71	1	40	grocery	7	B
DK39	0	0	1993	2022	29	0	29	grocery	3	A	6.11		0
DK40	0	0	1997	2022	25	1	10	fragrance	4	B	89.66	89.66	1	23	fragrance	4	A
DK41	0	0	1995	2022	27	0	17	fragrance	3	B	95.48	95.48	1	11	fragrance	4	A
DK42	0	0	1998	2022	24	0	25	grocery	6	B	84.44	84.44	1	30	grocery	7	A
DK43	0	0	1988	2022	34	0	32	grocery	2	B	2.22		0
DK44	0	0	1998	2022	24	0	32	grocery	5	B	0.56	0.56	0	39	grocery	4	A
DK45	0	0	1998	2022	24	2	3	fragrance	5	A	76.16	76.16	1	15	fragrance	4	B
DK46	0	0	1998	2022	24	0	14	fragrance	4	B	82.78	82.78	1	14	fragrance	4	A
DK47	0	0	1997	2022	25	1	7	fragrance	3	B	52.41	52.41	1	11	fragrance	5	A
DK49	0	0	1992	2022	30	1	33	grocery	2	B	98.33	98.33	1	38	grocery	4	A
DK50	0	0	1997	2022	25	1	17	fragrance	3	B	75.9	75.9	1	21	fragrance	2	A
DK51	0	0	1998	2022	24	0	30	grocery	3	A	34.73	34.73	0	27	grocery	6	B
DK52	0	0	1997	2022	25	0	11	fragrance	2	B	68.99	68.99	1	16	fragrance	4	A
DK53	0	0	1995	2022	27	0	47	grocery	6	A	62.78	62.78	1	40	grocery	5	B
DK54	0	0	1998	2022	24	0	23	grocery	3	B	93.89	93.89	1	24	grocery	6	A
DK55	0	0	1994	2022	28	0	44	grocery	6	B	3.39		0
DK56	0	0	1999	2023	24	0	16	grocery	3	A	52.78	52.78	1	26	grocery	4	B
SE01	1	1	1955	2022	67	1	24	fragrance	3	A	0	100	1	19	fragrance	2	B
SE02	1	1	1953	2022	69	1	39	grocery	4	A	0	100	1	47	grocery	3	B
SE03	1	1	1953	2022	69	1	7	grocery	3	A	82.95	82.95	1	17	grocery	1	B
SE04	1	1	1952	2022	70	1	17	grocery	3	A	0	100	1	19	grocery	5	B
SE05	1	1	1955	2022	67	1	27	grocery	3	B	72.02	72.02	1	32	grocery	2	A
SE06	1	1									0	0	0
SE07	1	1	1956	2022	66	0	24	grocery	4	A	96.11	96.11	1	27	grocery	3	B
SE08	1	1	1959	2023	64	1	9	fragrance	2	B	97.78	97.78	1	19	fragrance	3	A
SE09	1	1	1950	2022	72	1	17	fragrance	3	A	0	100	1	20	fragrance	5	B
SE10	1	1	1952	2022	70	1	25	grocery	2	B	100	100	1	24	grocery	4	A
SE11	1	1	1947	2022	75	1	18	grocery	4	A	64.12	64.12	1	24	grocery	4	B
SE12	1	1	1958	2022	64	1	33	grocery	2	B	93.64	93.64	1	33	grocery	3	A
SE13	1	1	1950	2022	72	1	21	grocery	3	A	54.44	54.44	0
SE14	1	1	1957	2023	66	0	20	grocery	4	A	98.26	98.26	1	28	grocery	3	B
SE15	1	1	1959	2023	64	1	15	fragrance	3	B	98.84	98.84	1	27	fragrance	4	A
SE16	1	1	1955	2023	68	1	15	fragrance	3	A	100	100	1	12	fragrance	3	B
SE17	1	1	1953	2023	70	0	8	fragrance	4	A	95	95	1	13	fragrance	3	B
SE18	1	1	1953	2023	70	1	23	grocery	2	B	94.44	94.44	1	17	grocery	5	A
SE19	1	1	1953	2023	70	1	16	fragrance	3	A	98.33	98.33	1	24	fragrance	2	B
SE20	1	1	1952	2023	71	0	14	fragrance	3	B	98.33	98.33	1	15	fragrance	2	A
SE21	1	1	1951	2023	72	1	24	grocery	2	B	90.56	90.56	1	25	grocery	3	A
SE22	1	1	1949	2023	74	1	9	fragrance	3	B	97.78	97.78	1	12	fragrance	3	A
SE23	1	1	1946	2023	77	1	12	fragrance	2	A	95.56	95.56	1	13	fragrance	5	B
SE24	1	1	1947	2023	76	1	16	fragrance	4	A	60	60	1	16	fragrance	6	B
SE25	1	1	1959	2023	64	1	20	fragrance	5	A	90.56	90.56	1	22	fragrance	6	B
SE26	1	1	1954	2023	69	1	34	grocery	2	B	0	98	1	46	grocery	6	A
SE27	1	1	1952	2023	71	1	9	fragrance	6	B	96.11	96.11	1	8	fragrance	4	A
SE28	1	1	1946	2023	77	1	28	grocery	3	B	0	100	1	20	grocery	3	A
SE29	1	1	1948	2023	75	1	31	grocery	3	A	82.86	82.86	1	25	grocery	1	B
SE30	1	1	1952	2023	71	1	23	fragrance	2	B	100	100	1	27	fragrance	2	A
SE31	1	1	1945	2023	78	0	13	grocery	2	B	95.56	95.56	1	17	grocery	3	A
SE32	1	1	1951	2023	72	1	28	grocery	3	A	94.44	94.44	1	34	grocery	2	B
SE33	1	1	1941	2023	82	1	20	grocery	3	B	91.11	91.11	1	24	grocery	4	A
SE34	1	1	1955	2023	68	1	35	grocery	5	A	63.89	63.89	1	27	grocery	4	B
SE35	1	1	1949	2023	74	1	30	grocery	3	B	0	0	0
SE36	1	1	1949	2023	74	0	7	fragrance	2	A	0	100	1	14	fragrance	3	B
SE37	1	1	1951	2023	72	1	4	fragrance	2	A	0	0	0
SE38	1	1	1949	2023	74	1	10	fragrance	4	B	0	0	0
SE39	1	1	1932	2023	91	1	17	grocery	2	B	0	0	0
SE40	1	1	1929	2023	94	1	3	fragrance	3	A	0	100	1	9	fragrance	3	B
SE41	1	1	1934	2023	89	1	15	grocery	3	A	0	0	0
SE42	1	1	1946	2023	77	1	5	grocery	3	B	0	95	1	9	grocery	3	A
SE43	1	1	1942	2023	81	1	7	grocery	2	B	0	75	1	2	grocery	3	A
SE44	1	1	1947	2023	76	1	27	grocery	3	A	97.78	97.78	1	25	grocery	3	B
SE45	1	1	1950	2023	73	0	13	fragrance	2	B	0	0	0
SE46	1	1	1946	2023	77	1	12	fragrance	2	A	97.22	97.22	1	14	fragrance	2	B
SE47	1	1	1954	2023	69	1	11	fragrance	6	B	96.67	96.67	1	14	fragrance	4	A
SE48	1	1	1953	2023	70	1	14	fragrance	4	B	97.22	97.22	1	17	fragrance	2	A
SE49	1	1	1949	2023	74	1	25	grocery	3	A	100	100	1	24	grocery	3	B
SE50	1	1	1945	2023	78	1	29	grocery	2	B	99.44	99.44	1	23	grocery	2	A
SE51	1	1	1948	2023	75	1	14	fragrance	4	A	97.78	97.78	1	21	fragrance	4	B
SE52	1	1	1959	2023	64	1	25	fragrance	3	A	99.44	99.44	1	22	fragrance	3	B
SE53	1	1	1953	2023	70	1	16	fragrance	1	B	95	95	1	19	fragrance	3	A
SE54	1	1	1948	2023	75	1	15	fragrance	2	A	0	80	1	22	fragrance	2	B
SE55	1	1	1952	2023	71	1	27	grocery	3	B	0	100	1	29	grocery	3	A
SE56	1	1	1950	2023	73	1	33	grocery	4	A	95.83	95.83	1	40	grocery	2	B
SE57	1	1	1950	2023	73	1	19	grocery	4	B	96.67	96.67	1	18	grocery	7	A
SE58	1	1	1951	2023	72	1	27	grocery	3	B	89.6	89.6	1	30	grocery	1	A
SK01	1	0	1951	2022	71	1	12	grocery	5	B	0	50	1	15	grocery	3	A
SK02	1	0	1953	2022	69	1	24	grocery	3	A	78.88	78.88	1	23	grocery	2	B
SK03	1	0	1956	2022	66	1	25	grocery	3	A	96.67	96.67	1	31	grocery	3	B
SK04	1	0	1957	2022	65	1	18	grocery	2	B	98.33	98.33	1	20	grocery	4	A
SK05	1	0	1955	2022	67	1	25	grocery	3	A	95.56	95.56	1	22	grocery	6	B
SK06	1	0	1953	2022	69	1	19	fragrance	4	B	99.44	99.44	1	15	fragrance	3	A
SK07	1	0	1939	2022	83	1	12	fragrance	4	A	100	100	1	15	fragrance	5	B
SK08	1	0	1943	2022	79	0	24	grocery	4	B	100	100	1	27	grocery	3	A
SK09	1	0	1948	2022	74	1	10	fragrance	4	A	99.44	99.44	1	6	fragrance	3	B
SK10	1	0	1952	2022	70	1	16	fragrance	2	B	0	98	1	13	fragrance	4	A
SK11	1	0	1948	2022	74	1	21	fragrance	3	B	97.78	97.78	1	10	fragrance	3	A
SK12	1	0	1948	2022	74	1	13	grocery	2	A	98.33	98.33	1	20	grocery	2	B
SK13	1	0	1937	2022	85	0	13	fragrance	3	A	94.32	94.32	1	10	fragrance	3	B
SK14	1	0	1959	2023	64	1	38	grocery	3	B	100	100	1	35	grocery	3	A
SK15	1	0	1954	2023	69	1	15	fragrance	3	B	95	100	1	20	fragrance	3	A
SK16	1	0	1946	2023	77	0	18	grocery	4	A	0	0	0
SK17	1	0	1952	2023	71	1	13	fragrance	3	A	92.22	92.22	1	17	fragrance	2	B
SK18	1	0	1958	2023	65	1	39	grocery	2	B	90.17	90.17	1	49	grocery	3	A
SK19	1	0	1949	2023	74	1	16	fragrance	5	B	100	100	1	17	fragrance	6	A
SK20	1	0	1950	2023	73	1	23	grocery	0	A	93.33	93.33	1	20	grocery	1	B
SK21	1	0	1948	2023	75	1	14	fragrance	2	A	100	100	1	13	fragrance	3	B
SK22	1	0	1940	2023	83	1	32	grocery	4	B	98.33	98.33	1	31	grocery	4	A
SK23	1	0	1947	2023	76	1	10	fragrance			16.95	16.95	0
SK24	1	0	1954	2023	69	0	20	grocery	3	A	98.89	98.89	1	17	grocery	5	B
SK25	1	0	1953	2023	70	1	10	fragrance	3	A	100	100	1	18	fragrance	3	B
SK26	1	0	1952	2023	71	1	22	grocery	2	B	98.33	98.33	1	14	grocery	3	A
SK27	1	0	1951	2023	72	1	19	fragrance	1	B	61.11	61.11	1	15	fragrance	2	A
SK28	1	0	1950	2023	73	0	23	grocery	3	A	100	100	1	25	grocery	1	B
SK29	1	0	1949	2023	74	1	15	grocery	2	A	0	100	1	18	grocery	1	B
SK30	1	0	1946	2023	77	1	20	grocery	3	B	81.67	81.67	1	21	grocery	3	A
SK31	1	0	1943	2023	80	1	28	grocery	2	A	100	100	1	24	grocery	3	B
SK32	1	0	1953	2023	70	0	14	fragrance	6	A	98.33	98.33	1	23	fragrance	2	B
SK33	1	0	1949	2023	74	1	27	fragrance	4	B	98.33	98.33	1	23	fragrance	6	A
SK34	1	0	1953	2023	70	1	13	fragrance	5	A	94.44	94.44	1	15	fragrance	4	B
SK35	1	0	1945	2023	78	1	12	fragrance	1	B	98.89	98.89	1	9	fragrance	3	A
SK36	1	0	1947	2023	76	1	20	fragrance	3	A	100	100	1	18	fragrance	4	B
SK37	1	0	1958	2023	65	1	23	grocery	4	B	94.92	94.92	1	30	grocery	4	A
SK38	1	0									30.56	30.56	0
SK39	1	0	1956	2023	67	1	10	fragrance	4	A	98.89	98.89	1	10	fragrance	3	B
SK40	1	0	1945	2023	78	1	15	fragrance	4	A	92.78	92.78	1	9	fragrance	3	B
SK41	1	0	1953	2023	70	1	14	fragrance	3	B	60	60	1	12	fragrance	2	A
SK42	1	0									99.44	99.44	0
SK43	1	0	1941	2023	82	1	29	grocery	2	B	100	100	1	33	grocery	3	A
SK44	1	0	1959	2023	64	1	19	fragrance	2	B	89.14	89.14	1	26	fragrance	2	A
SK45	1	0	1941	2023	82	1	11	fragrance	3	B	0	95	1	10	fragrance	3	A
SK46	1	0	1940	2023	83	1	19	fragrance	3	A	0	0	0
SK47	1	0	1948	2023	75	1	31	grocery	3	B	0	90	1	35	grocery	3	A
SK48	1	0	1942	2023	81	1	20	grocery	3	A	0	80	1	13	grocery	2	B
SK49	1	0	1955	2023	68	1	21	fragrance	4	B	98.89	98.89	1	23	fragrance	2	A
SK50	1	0	1946	2023	77	1	22	grocery	3	A	97.22	97.22	1	15	grocery	4	B
SK51	1	0	1949	2023	74	1	21	fragrance	2	B	96.11	96.11	1	28	fragrance	2	A
SK52	1	0	1948	2023	75	0	19	grocery	4	B	0	100	1	17	grocery	4	A
SK53	1	0	1956	2023	67	1	20	grocery	4	B	98.89	98.89	1	23	grocery	3	A
SK54	1	0	1949	2023	74	1	11	fragrance	2	A	0	0	0	9	fragrance	3	B
SK55	1	0	1952	2023	71	1	21	grocery	4	B	0	75	1	27	grocery	4	A
SK56	1	0	1947	2023	76	1	24	grocery	2	A	0	100	1	27	grocery	2	B
SK57	1	0	1949	2023	74	1	14	fragrance	4	A	86.11	86.11	1	15	fragrance	4	B
