# Supplementary material for: Olfactory training enhances semantic verbal fluency in healthy older adults, but only for individuals with low baseline performance
Source: Chem Senses. 2025 Sep 5;50:bjaf032. doi: 10.1093/chemse/bjaf032 (PMC12510804; doi:10.1093/chemse/bjaf032)
Supplement: bjaf032_Supplementary_Data [file bjaf032_supplementary_data.zip › OT vf code_MP.R]

########### OT effects on VF and DS code #############

data <- data_R

install.packages("dplyr")
install.packages("epiDisplay")
install.packages("rstatix")
install.packages("stats")
library(epiDisplay)
library("dplyr")
library(rstatix)
library(stats)

names(data)[names(data) == "AGE_0A_1OA"] <- 'age'
names(data)[names(data) == "GROUP_1OT_0P"] <- 'group'
names(data)[names(data) == "Digit_span_PRE"] <- 'DS1'
names(data)[names(data) == "Digit_span_POST"] <- 'DS2'
names(data)[names(data)=="Verbal_fluency_PRE"] <- 'VF1'
names(data)[names(data)=="Verbal_fluency_POST"] <- 'VF2'
names(data)[names(data) == "Training_completed_correct_1yes_0no"] <- 'OT'

### descriptives ####
### initial group ###

adults_all <- data %>% 
  filter(age==0)
summary(adults_all$age_years)
sd(adults_all$age_years)

older_all <-data %>% 
  filter(age==1)
summary(older_all$age_years)
sd(older_all$age_years, na.rm=T)

data_OT <- data %>% 
  filter(OT==1)

### adults ###

adults<-data_OT %>% 
  filter(age==0)
summary(adults$Training_compliance_app_or_diary)
sd(adults$Training_compliance_app_or_diary)

adults %>% 
  t_test(age_years ~ group, paired = FALSE) %>% 
  adjust_pvalue(method="none") %>% 
  add_significance()

adults %>% 
  cohens_d(age_years ~ group)

adults %>% 
  t_test(Training_compliance_app_or_diary ~ group, paired = FALSE) %>% 
  adjust_pvalue(method="none") %>% 
  add_significance()

adults %>% 
  cohens_d(Training_compliance_app_or_diary ~ group)

gender_adults <- data.frame(adults$group, adults$SEX_0M1K)
gender_adults<-table(adults$group, adults$SEX_0M1K)
print(chisq.test(gender_adults))

adults_OTG <- adults %>% 
  filter(group==1)
summary(adults_OTG$age_years)
sd(adults_OTG$age_years)
summary(adults_OTG$Training_compliance_app_or_diary)
sd(adults_OTG$Training_compliance_app_or_diary)


adults_PG <- adults %>% 
  filter(group==0)
summary(adults_PG$age_years)
sd(adults_PG$age_years)
summary(adults_PG$Training_compliance_app_or_diary)
sd(adults_PG$Training_compliance_app_or_diary)

tab1(adults_OTG$SEX_0M1K, sort.group="decreasing",cum.percent=T)
tab1(adults_PG$SEX_0M1K, sort.group="decreasing",cum.percent=T)

## older ##

older<-data_OT %>% 
  filter(age==1)
summary(older$Training_compliance_app_or_diary)
sd(older$Training_compliance_app_or_diary)

older %>% 
  t_test(age_years ~ group, paired = FALSE) %>% 
  adjust_pvalue(method="none") %>% 
  add_significance()

older %>% 
  cohens_d(age_years ~ group)

older %>% 
  t_test(Training_compliance_app_or_diary ~ group, paired = FALSE) %>% 
  adjust_pvalue(method="none") %>% 
  add_significance()

older %>% 
  cohens_d(Training_compliance_app_or_diary ~ group)

gender_older <- data.frame(older$group, older$SEX_0M1K)
gender_older<-table(older$group, older$SEX_0M1K)
print(chisq.test(gender_older, correct=F))

older_OTG <- older %>% 
  filter(group==1)
summary(older_OTG$age_years)
sd(older_OTG$age_years)
summary(older_OTG$Training_compliance_app_or_diary)
sd(older_OTG$Training_compliance_app_or_diary)

older_PG <- older %>% 
  filter(group==0)
summary(older_PG$age_years)
sd(older_PG$age_years)
summary(older_PG$Training_compliance_app_or_diary)
sd(older_PG$Training_compliance_app_or_diary)

tab1(older_OTG$SEX_0M1K, sort.group="decreasing",cum.percent=T)
tab1(older_PG$SEX_0M1K, sort.group="decreasing",cum.percent=T)

data_OT %>% 
  t_test(Training_compliance_app_or_diary ~ age, paired = FALSE) %>% 
  adjust_pvalue(method="none") %>% 
  add_significance()

data_OT %>% 
  cohens_d(Training_compliance_app_or_diary ~ age)

#### differences between those who completed OT and who were excluded #####
adults_all %>% 
  t_test(age_years ~ OT, paired = FALSE) %>% 
  adjust_pvalue(method="none") %>% 
  add_significance()
adults_all %>% 
  cohens_d(age_years ~ OT)

adults_all %>% 
  t_test(DS1 ~ OT, paired = FALSE) %>% 
  adjust_pvalue(method="none") %>% 
  add_significance()
adults_all %>% 
  cohens_d(DS1 ~ OT)

adults_all %>% 
  t_test(VF1 ~ OT, paired = FALSE) %>% 
  adjust_pvalue(method="none") %>% 
  add_significance()
adults_all %>% 
  cohens_d(VF1 ~ OT)

older_all %>% 
  t_test(age_years ~ OT, paired = FALSE) %>% 
  adjust_pvalue(method="none") %>% 
  add_significance()
older_all %>% 
  cohens_d(age_years ~ OT)

older_all %>% 
  group_by(OT) %>% 
  get_summary_stats(age_years, type = "mean_sd")  

older_all %>% 
  t_test(DS1 ~ OT, paired = FALSE) %>% 
  adjust_pvalue(method="none") %>% 
  add_significance()
older_all %>% 
  cohens_d(DS1 ~ OT)

older_all %>% 
  t_test(VF1 ~ OT, paired = FALSE) %>% 
  adjust_pvalue(method="none") %>% 
  add_significance()
older_all %>% 
  cohens_d(VF1 ~ OT)

older_all %>% 
  group_by(OT) %>% 
  get_summary_stats(VF1, type = "mean_sd")  

### digit span RMA omnibus model #####

data_ds <- select(data_OT, ID, age, group, DS1, DS2)

##### wide to long format ########

install.packages ("reshape2")
library("reshape2")

ds_long <- melt(data_ds, id.vars = c("ID", "age","group"), variable.name = "time", 
                measure.vars=c("DS1","DS2"), value.name="DS_score")

ds_long$age <- as.factor(ds_long$age)
ds_long$group <- as.factor(ds_long$group)
ds_long$time <- as.factor(ds_long$time)

install.packages("car")
library("car")
install.packages("psych")
library("psych")
install.packages("rstatix")
library("rstatix")

aov_ds <- anova_test(
  data = ds_long, dv = DS_score, wid = ID,
  effect.size="pes",
  within = c(time),
  between = c(group, age),
  type = 3,
  detailed = TRUE)
get_anova_table(aov_ds)

ds_long %>% 
  group_by(group, age, time) %>% 
  get_summary_stats(DS_score, type = "mean_se")  

##### verbal fluency RMA models #####

data_vf <- select(data_OT, ID, age, group, VF1, VF2, VF_version)

##### wide to long format ########

install.packages ("reshape2")
library("reshape2")

vf_long <- melt(data_vf, id.vars = c("ID", "age","group", "VF_version"), variable.name = "time", 
                measure.vars=c("VF1","VF2"), value.name="VF_score")

vf_long$age <- as.factor(vf_long$age)
vf_long$group <- as.factor(vf_long$group)
vf_long$time <- as.factor(vf_long$time)

### verbal fluency RMA omnibus model #####

install.packages("car")
library("car")
install.packages("psych")
library("psych")
install.packages("rstatix")
library("rstatix")

aov_vf <- anova_test(
  data = vf_long, dv = VF_score, wid = ID,
  effect.size="pes",
  within = c(time),
  between = c(group, age, VF_version),
  type = 3,
  detailed = TRUE)
get_anova_table(aov_vf)

###descriptive statistics ####

vf_long %>% 
  group_by(group, age, VF_version, time) %>% 
get_summary_stats(VF_score, type = "mean_se")  

#### VF RMA older model #######

vf_older <- vf_long %>% 
  filter(age==1)

## model

aov_vf_older <- anova_test(
  data = vf_older, dv = VF_score, wid = ID,
  effect.size="pes",
  within = c(time),
  between = c(group, VF_version),
  type = 3,
  detailed = TRUE)
get_anova_table(aov_vf_older)

## post hocs

vf_older %>% 
  group_by(group) %>% 
  t_test(VF_score ~ time, paired = TRUE) %>% 
  adjust_pvalue(method = "none") %>%
  add_significance()

#### VF RMA adults model #######

vf_adults <- vf_long %>% 
  filter(age==0)

## model

aov_vf_adults <- anova_test(
  data = vf_adults, dv = VF_score, wid = ID,
  effect.size="pes",
  within = c(time),
  between = c(group, VF_version),
  type = 3,
  detailed = TRUE)
get_anova_table(aov_vf_adults)

########### REGRESSION TO THE MEAN EFFECT TESTING #############

#Method 1 - ANCOVA model controlling for baseline VF scores 
ancova_older <- anova_test(data = older,
    dv = VF2,
    between = c(group, VF_version),
    covariate = VF1,
    type = 3, 
    detailed = TRUE)
get_anova_table(ancova_older)

model_ancova_older <- lm(VF2 ~ VF1 + group * VF_version, data = older)
emm_model_ancova_older <- emmeans::emmeans(model_ancova_older, ~ group)


#Method 2 - Blomqvist value 

## Sum of Squares from the VF older adults RMA - time: 100,95; Total: 1323,57

data_OT$VF_diff <- data_OT$VF2 - data_OT$VF1
blom_older <- data_OT %>% 
  filter(age==1)
model <- lm(blom_older$VF_diff ~ blom_older$VF1)
summary(model)

## unadjusted beta = -0.09, SE = 0.06

k=100.95/1323.57 ## 0.0767099

adj_blom=(-0.09+k)/(1-k) ## -0.0147626

adj_SE = (0.06+k)/(1-k) ## 0.1475227

#Method 3 - Reliable Change Index 

older$VF_diff <- older$VF2-older$VF1
VF_retest_r <- 0.85 #Test-retest value from Cooper et al. (2004)
sd1 <- sd(older$VF1) #Standard deviation of verbal fluency scores at baseline

older$rci <- older$VF_diff/(sqrt(2*(sd1*sqrt(1-VF_retest_r))^2))
older$rci_achived <- ifelse(older$rci > 1.96, 1, 0)
table(older$group, older$rci_achived)
t_test(data = older, rci ~ group, paired = FALSE, detailed = TRUE)
older %>%
  group_by(group) %>%
  summarise(
    mean_rci = mean(rci, na.rm = TRUE),
    sd_rci = sd(rci, na.rm = TRUE),
    n = n())


########### VISUALISATION ##################

#transforming the dataset from wide to long format 

install.packages ("reshape2")
install.packages('ggplot2')
install.packages('cowplot')
library("reshape2")
library(ggplot2)
library(cowplot)

# digit span
data_OT <- data %>% 
  filter(OT==1)
data_ds <- select(data_OT, ID, age, group, DS1, DS2)
data_ds_long <- melt(data_ds, id.vars = c("ID", "age","group"), variable.name = "time", 
                measure.vars=c("DS1","DS2"), value.name="DS_score")

data_ds_long$age <- as.factor(data_ds_long$age)
data_ds_long$group <- as.factor(data_ds_long$group)
data_ds_long$time <- as.factor(data_ds_long$time)


data_ds_long <- dplyr::mutate(data_ds_long, time_jitter = as.numeric(factor(time, 
                                                        levels = c("DS1", "DS2"))),
                    time_jitter = time_jitter + runif(n=length(time_jitter), -0.05, 0.05))


# Plots digit span

data_ds_long_older_adults<- dplyr::filter(data_ds_long, age=='1')

p_old_ds <- ggplot(data_ds_long_older_adults, aes(x = time_jitter, y = DS_score)) +
  geom_boxplot(aes(x=time, fill=group), width=.10, outlier.shape = NA, position = position_nudge(x = c(-0.15, 0.15)))+
  geom_line(aes(group=ID, color=group), alpha=.6) +
  geom_point(aes(fill=group, color=group), alpha=.8) +
  theme_bw() +
  labs(y = "Digit span score",
       size=12) +
  ylim(min=0, max=8)+
  facet_wrap(~ group, labeller = as_labeller(c(`1` = "Olfactory training", 
                                               `0` = "Placebo")))+
  scale_fill_manual(name = "group", 
                    values = c("darkorange3", "darkorange3"))+
  scale_color_manual(name = "group", 
                     values = c("darkorange3", "darkorange3"), 
                     labels = c("1", "0")) +
  scale_x_discrete(labels = c("DS1" = "Time 1", "DS2" = "Time 2"))+
  theme(axis.title.y = element_text(color = "Black", size = 14), 
        legend.position = 'none',
        strip.text = element_text(size = 16),
        axis.title.x = element_blank(),
        axis.text.x = element_text(color = "Black", size=13),
        axis.text.y = element_text(color = "Black", size=11),
        plot.title = element_text(color='Black', size=16, face='bold'))

print(p_old_ds)

data_ds_long_young_adults<- dplyr::filter(data_ds_long, age=='0')

p_young_ds <- ggplot(data_ds_long_young_adults, aes(x = time_jitter, y = DS_score)) +
  geom_boxplot(aes(x=time, fill=group), width=.10, outlier.shape = NA, position = position_nudge(x = c(-0.15, 0.15)))+
  geom_line(aes(group=ID, color=group), alpha=.6) +
  geom_point(aes(fill=group, color=group), alpha=.8) +
  theme_bw() +
  labs(y = "Digit span score",
       size=12) +
  ylim(min=0, max=8)+
  facet_wrap(~ group, labeller = as_labeller(c(`1` = "Olfactory training", 
                                               `0` = "Placebo")))+
  scale_fill_manual(name = "group", 
                    values = c("darkorange1", "darkorange1"))+
  scale_color_manual(name = "group", 
                     values = c("darkorange1", "darkorange1"), 
                     labels = c("1", "0")) +
  scale_x_discrete(labels = c("DS1" = "Time 1", "DS2" = "Time 2"))+
  theme(axis.title.y = element_text(color = "Black", size = 14), 
        legend.position = 'none',
        strip.text = element_text(size = 16),
        axis.title.x = element_blank(),
        axis.text.x = element_text(color = "Black", size=13),
        axis.text.y = element_text(color = "Black", size=11),
        plot.title = element_text(color='Black', size=16, face='bold'))

print(p_young_ds)

# Plots verbal fluency
data_OT <- data %>% 
  filter(OT==1)
data_vf <- select(data_OT, ID, age, group, VF1, VF2, VF_version)

data_vf_long <- melt(data_vf, id.vars = c("ID", "age","group", "VF_version"), variable.name = "time", 
                measure.vars=c("VF1","VF2"), value.name="VF_score")

data_vf_long$age <- as.factor(data_vf_long$age)
data_vf_long$group <- as.factor(data_vf_long$group)
data_vf_long$time <- as.factor(data_vf_long$time)


data_vf_long <- dplyr::mutate(data_vf_long, time_jitter = as.numeric(factor(time, 
                                                                            levels = c("VF1", "VF2"))),
                              time_jitter = time_jitter + runif(n=length(time_jitter), -0.05, 0.05))


data_vf_fragrant_long_older_adults <- dplyr::filter(data_vf_long, 
                                                    age=='1', VF_version=='fragrance')

p_vf_old_fragrant <- ggplot(data_vf_fragrant_long_older_adults, aes(x = time_jitter, y = VF_score)) +
  geom_boxplot(aes(x=time, fill=group), width=.10, outlier.shape = NA, position = position_nudge(x = c(-0.15, 0.15)))+
  geom_line(aes(group=ID, color=group), alpha=.6) +
  geom_point(aes(fill=group, color=group), alpha=.8) +
  theme_bw() +
  labs(y = "Verbal fluency - fragrant items",
       size=12) +
  ylim(min=0, max=50)+
  facet_wrap(~ group, labeller = as_labeller(c(`1` = "Olfactory training", 
                                               `0` = "Placebo")))+
  scale_fill_manual(name = "group", 
                    values = c("deepskyblue3", "deepskyblue3"))+
  scale_color_manual(name = "group", 
                     values = c("deepskyblue3", "deepskyblue3"), 
                     labels = c("1", "0")) +
  scale_x_discrete(labels = c("VF1" = "Time 1", "VF2" = "Time 2"))+
  theme(axis.title.y = element_text(color = "Black", size = 14), 
        legend.position = 'none',
        strip.text = element_text(size = 16),
        axis.title.x = element_blank(),
        axis.text.x = element_text(color = "Black", size=13),
        axis.text.y = element_text(color = "Black", size=11),
        plot.title = element_text(color='Black', size=16, face='bold')) 

print(p_vf_old_fragrant)

data_vf_fragrant_long_young_adults <- dplyr::filter(data_vf_long, 
                                                    age=='0', VF_version=='fragrance')

p_vf_young_fragrant <- ggplot(data_vf_fragrant_long_young_adults, aes(x = time_jitter, y = VF_score)) +
  geom_boxplot(aes(x=time, fill=group), width=.10, outlier.shape = NA, position = position_nudge(x = c(-0.15, 0.15)))+
  geom_line(aes(group=ID, color=group), alpha=.6) +
  geom_point(aes(fill=group, color=group), alpha=.8) +
  theme_bw() +
  labs(y = "Verbal fluency - fragrant items",
       size=12) +
  ylim(min=0, max=50)+
  facet_wrap(~ group, labeller = as_labeller(c(`1` = "Olfactory training", 
                                               `0` = "Placebo")))+
  scale_fill_manual(name = "group", 
                    values = c("deepskyblue1", "deepskyblue1"))+
  scale_color_manual(name = "group", 
                     values = c("deepskyblue1", "deepskyblue1"), 
                     labels = c("1", "0")) +
  scale_x_discrete(labels = c("VF1" = "Time 1", "VF2" = "Time 2"))+
  theme(axis.title.y = element_text(color = "Black", size = 14), 
        legend.position = 'none',
        strip.text = element_text(size = 16),
        axis.title.x = element_blank(),
        axis.text.x = element_text(color = "Black", size=13),
        axis.text.y = element_text(color = "Black", size=11),
        plot.title = element_text(color='Black', size=16, face='bold')) 

print(p_vf_young_fragrant)

data_vf_grocery_long_older_adults <- dplyr::filter(data_vf_long, 
                                                    age=='1', VF_version=='grocery')

p_vf_old_grocery <- ggplot(data_vf_grocery_long_older_adults, aes(x = time_jitter, y = VF_score)) +
  geom_boxplot(aes(x=time, fill=group), width=.10, outlier.shape = NA, position = position_nudge(x = c(-0.15, 0.15)))+
  geom_line(aes(group=ID, color=group), alpha=.6) +
  geom_point(aes(fill=group, color=group), alpha=.8) +
  theme_bw() +
  labs(y = "Verbal fluency - grocery items",
       size=12) +
  ylim(min=0, max=50)+
  facet_wrap(~ group, labeller = as_labeller(c(`1` = "Olfactory training", 
                                               `0` = "Placebo")))+
  scale_fill_manual(name = "group", 
                    values = c("darkolivegreen4", "darkolivegreen4"))+
  scale_color_manual(name = "group", 
                     values = c("darkolivegreen4", "darkolivegreen4"), 
                     labels = c("1", "0")) +
  scale_x_discrete(labels = c("VF1" = "Time 1", "VF2" = "Time 2"))+
  theme(axis.title.y = element_text(color = "Black", size = 14), 
        legend.position = 'none',
        strip.text = element_text(size = 16),
        axis.title.x = element_blank(),
        axis.text.x = element_text(color = "Black", size=13),
        axis.text.y = element_text(color = "Black", size=11),
        plot.title = element_text(color='Black', size=16, face='bold')) 

print(p_vf_old_grocery)

data_vf_grocery_long_young_adults <- dplyr::filter(data_vf_long, 
                                                   age=='0', VF_version=='grocery')

p_vf_young_grocery <- ggplot(data_vf_grocery_long_young_adults, aes(x = time_jitter, y = VF_score)) +
  geom_boxplot(aes(x=time, fill=group), width=.10, outlier.shape = NA, position = position_nudge(x = c(-0.15, 0.15)))+
  geom_line(aes(group=ID, color=group), alpha=.6) +
  geom_point(aes(fill=group, color=group), alpha=.8) +
  theme_bw() +
  labs(y = "Verbal fluency - grocery items",
       size=12) +
  ylim(min=0, max=50)+
  facet_wrap(~ group, labeller = as_labeller(c(`1` = "Olfactory training", 
                                               `0` = "Placebo")))+
  scale_fill_manual(name = "group", 
                    values = c("darkolivegreen3", "darkolivegreen3"))+
  scale_color_manual(name = "group", 
                     values = c("darkolivegreen3", "darkolivegreen3"), 
                     labels = c("1", "0")) +
  scale_x_discrete(labels = c("VF1" = "Time 1", "VF2" = "Time 2"))+
  theme(axis.title.y = element_text(color = "Black", size = 14), 
        legend.position = 'none',
        strip.text = element_text(size = 16),
        axis.title.x = element_blank(),
        axis.text.x = element_text(color = "Black", size=13),
        axis.text.y = element_text(color = "Black", size=11),
        plot.title = element_text(color='Black', size=16, face='bold')) 

print(p_vf_young_grocery)

library(cowplot)

# Final plot - verbal fluency 

plot_grid(p_vf_young_grocery, p_vf_old_grocery, p_vf_young_fragrant, p_vf_old_fragrant, 
          ncol=2, nrow=2, label='AUTO')

col1_title <- ggdraw() + draw_label("Younger participants", fontface = 'bold', size = 18, hjust=1)
col2_title <- ggdraw() + draw_label("Older participants", fontface = 'bold', size = 18, hjust=1)

plots_2x2 <- plot_grid(
  p_vf_young_grocery, p_vf_old_grocery, p_vf_young_fragrant, p_vf_old_fragrant, 
  ncol = 2, labels = "AUTO")

final_plot_vf <- plot_grid(
  plot_grid(col1_title, col2_title, ncol = 2),
  plots_2x2,
  ncol = 1,
  rel_heights = c(0.08, 1))  # adjust vertical space for titles

print(final_plot_vf)

# Final plot - digit span

plot_grid(p_young_ds, p_old_ds, 
          ncol=2, nrow=1, label='AUTO')

col1_title <- ggdraw() + draw_label("Younger participants", fontface = 'bold', size = 16, hjust=1)
col2_title <- ggdraw() + draw_label("Older participants", fontface = 'bold', size = 16, hjus=1)

plots_2x1 <- plot_grid(
  p_young_ds, p_old_ds,
  ncol = 2, labels = "AUTO")

final_plot_ds <- plot_grid(
  plot_grid(col1_title, col2_title, ncol = 2),
  plots_2x1,
  ncol = 1,
  rel_heights = c(0.08, 1))  # adjust vertical space for titles

print(final_plot_ds)
